# Supplementary material for: SEdb 2.0: a comprehensive super-enhancer database of human and mouse
Source: Nucleic Acids Res. 2022 Nov 1;51(D1):D280–90. doi: 10.1093/nar/gkac968 (PMC9825585; doi:10.1093/nar/gkac968)
Supplement: gkac968_Supplemental_Files [file gkac968_supplemental_files.zip]

Archive with 4 entries (4 files):
- Revised_Supplementary Materials.docx
- Supplementary Figure S1.pdf
- Supplementary Figure S2.pdf
- Supplementary Table1.docx
